# Supplementary material for: Analysis of different vibration patterns to guide blind people
Source: PeerJ. 2017 Mar 23;5:e3082. doi: 10.7717/peerj.3082 (PMC5366061; doi:10.7717/peerj.3082)
Supplement: Data S1 [file peerj-05-3082-s001.xls]

## Sheet: RAW-DATA
Participant	Sex	Blind	Direction	Algorithm	Points
12	M	TRUE	L	A04	28
11	F	TRUE	L	A04	39
2	F	TRUE	L	A04	57
3	F	TRUE	L	A04	39
4	M	TRUE	L	A04	46
5	M	FALSE	L	A04	39
6	M	FALSE	L	A04	17
1	M	FALSE	L	A04	36
7	F	FALSE	L	A04	40
8	F	FALSE	L	A04	57
9	F	FALSE	L	A04	20
12	M	TRUE	L	A07	12
11	F	TRUE	L	A07	26
2	F	TRUE	L	A07	14
3	F	TRUE	L	A07	21
4	M	TRUE	L	A07	10
5	M	FALSE	L	A07	25
1	M	FALSE	L	A07	14
7	F	FALSE	L	A07	21
8	F	FALSE	L	A07	14
9	F	FALSE	L	A07	23
12	M	TRUE	L	A11	47
11	F	TRUE	L	A11	18
2	F	TRUE	L	A11	29
3	F	TRUE	L	A11	15
4	M	TRUE	L	A11	27
5	M	FALSE	L	A11	17
6	M	FALSE	L	A11	41
1	M	FALSE	L	A11	12
7	F	FALSE	L	A11	14
9	F	FALSE	L	A11	23
10	M	TRUE	R	A04	38
12	M	TRUE	R	A05	30
11	F	TRUE	R	A05	39
2	F	TRUE	R	A05	46
3	F	TRUE	R	A05	48
4	M	TRUE	R	A05	30
5	M	FALSE	R	A05	39
6	M	FALSE	R	A05	32
1	M	FALSE	R	A05	36
7	F	FALSE	R	A05	40
8	F	FALSE	R	A05	46
9	F	FALSE	R	A05	46
12	M	TRUE	R	A06	9
11	F	TRUE	R	A06	26
2	F	TRUE	R	A06	17
3	F	TRUE	R	A06	21
4	M	TRUE	R	A06	19
5	M	FALSE	R	A06	25
1	M	FALSE	R	A06	20
7	F	FALSE	R	A06	21
8	F	FALSE	R	A06	10
9	F	FALSE	R	A06	17
12	M	TRUE	R	A10	38
11	F	TRUE	R	A10	18
2	F	TRUE	R	A10	27
3	F	TRUE	R	A10	21
4	M	TRUE	R	A10	27
5	M	FALSE	R	A10	17
6	M	FALSE	R	A10	32
1	M	FALSE	R	A10	14
8	F	FALSE	R	A10	17
9	F	FALSE	R	A10	27
